# Supplementary material for: Shared mechanisms of auditory and non-auditory vocal learning in the songbird brain
Source: eLife. 2022 Sep 15;11:e75691. doi: 10.7554/eLife.75691 (PMC9522248; doi:10.7554/eLife.75691)
Supplement: Figure 2—source data 3. [file elife-75691-fig2-data3.zip]

Archive with 1 entries (1 files):
- Bird_data_Evening.mat
