# Supplementary material for: Shared mechanisms of auditory and non-auditory vocal learning in the songbird brain
Source: eLife. 2022 Sep 15;11:e75691. doi: 10.7554/eLife.75691 (PMC9522248; doi:10.7554/eLife.75691)
Supplement: Figure 3—source code 2. [file elife-75691-fig3-code2.zip › 19-11-2021-RA-eLife-75691/Figure_3_C_staircase.m]

clear all
close all
clc


pathname = uigetdir('Select the folder containing the condensed data .mat file');
load([pathname, '/Bird_data_LMAN_sham.mat'])

for aa = 1:length(Bird_data_LMAN_sham{5}.pre.pitch)
    weighted_avg = [];
    weighted_avg = Bird_data_LMAN_sham{5}.pre.pitch{aa};
    PITCHm(aa) = mean(weighted_avg);
    PITCHs(aa) = std(weighted_avg)/sqrt(numel(weighted_avg));
    PITCHd{aa} = weighted_avg;
    
end


patch([0 550 550 0],[2300 2300 2560 2560],'r');%[0.8 0.8 0.8])
alpha(0.3);
hold on;
patch([550 650 650 550],[2300 2300 2638 2638],'r');%[0.8 0.8 0.8])
alpha(0.3);
hold on;
patch([650 780 780 650],[2300 2300 2653 2653],'r');%[0.8 0.8 0.8])
alpha(0.3);
counter = 0;
scatter(1:numel(PITCHd{3}),PITCHd{3},30,'filled','k'), hold on;
counter = counter + numel(PITCHd{3}) + 50;
scatter(counter:counter + numel(PITCHd{4}) - 1,PITCHd{4},30,'filled','k'), hold on;
counter = counter + numel(PITCHd{4}) + 50;
scatter(counter:counter + numel(PITCHd{5}) - 1,PITCHd{5},30,'filled','k'), hold on;
counter = counter + numel(PITCHd{5}) + 50;
scatter(counter:counter + numel(PITCHd{6}) - 1,PITCHd{6},30,'filled','k'), hold on;
counter = counter + numel(PITCHd{6}) + 50;
scatter(counter:counter + numel(PITCHd{7}) - 1,PITCHd{7},30,'filled','k'), hold on;
counter = counter + numel(PITCHd{7}) + 50;
scatter(counter:counter + numel(PITCHd{8}) - 1,PITCHd{8},30,'filled','k'), hold on;
set(gcf,'color','white');
